# Supplementary material for: Deubiquitination-related genes define immune subtypes of colorectal cancer and are associated with prognosis and immunotherapy-related signatures
Source: Sci Rep. 2026 Jan 8;16:4862. doi: 10.1038/s41598-026-35271-5 (PMC12873191; doi:10.1038/s41598-026-35271-5)
Supplement: Supplementary file 10 — Supplementary Material 10 [file 41598_2026_35271_MOESM10_ESM.csv]

symbol
USP7
USP15
USP13
USP20
BAP1
USP22
USP10
OTUB1
USP37
USP33
USP17L2
USP16
USP9X
ABRAXAS2
BRCC3
CYLD
VCPIP1
OTUD3
USP12
USP5
OTUD7B
WDR48
ZRANB1
PSMD14
USP44
USP47
TRAF6
USP14
ATXN3
OTUB2
USP19
UCHL5
BABAM2
USP8
OTUD5
USP17L25
USP17L24
USP17L29
USP17L30
USP17L26
USP17L27
USP17L28
YOD1
UBC
USP29
USP42
USP17L5
BABAM1
USP54
USP49
USP48
USP26
ATXN7
USP30
USP4
UCHL3
ZC3H12A
ATXN7L3
TANK
NLRP3
USP36
UCHL1
USP46
TNFAIP3
ASXL1
SPATA2
USP34
STAMBPL1
MBD5
USP51
USP21
JOSD1
H2BC21
USP27X
RIPK1
STAMBP
TP53
ASXL3
MDM2
USP18
RPS27A
VCP
OTUD1
USP9Y
MYC
TRAF2
USP3
ASXL2
USP28
USP17L13
USP17L11
USP17L18
USP17L22
USP17L12
USP17L15
USP17L17
USP17L20
USP17L10
USP17L19
USP17L21
USP6
TRAF3
USP25
TNIP1
ENY2
USP53
AXIN1
BECN1
H2AC20
USP31
USP38
IKBKG
CDC20
SART3
KAT2A
USP39
HCFC1
PRKN
USP11
SHMT2
SMAD4
USP1
TAF10
RIGI
MYSM1
UBB
USP35
H2BC11
SMAD3
MAP3K7
SUDS3
RCE1
TRRAP
CDK1
HGS
MDM4
MBD6
USP2
USP32
SPRTN
H2BC26
USP24
JOSD2
USP17L3
USP17L1
USP17L4
USP17L8
ARRB1
OTUD4
UBA52
FOXO4
PSMD2
SRC
PSMD1
USP17L23
ADRB2
STAM
NFKBIA
OTUD7A
POLB
RIPK2
NEDD4
BIRC2
PSMC5
MINDY4B
PSMC4
MAVS
VDAC2
USP45
PSMC3
PSMC1
PSMC2
XRCC6
AXIN2
PSMA1
PSMA4
PSMC6
RAD51AP1
HIF1A
PSMD3
PSMD11
H2AC4
VDAC1
TRIM25
CLSPN
PSMA6
PSMD7
PCNA
UHRF1
PSMA7
PSMA5
ADRM1
PSMD12
PSMD6
PSMB5
PSMB6
TAB1
ARRB2
PSMA3
PSMB1
PSMD13
PSMD8
CCP110
H2BC3
PSMB4
PSMB7
PSMB2
PSMB3
RUVBL1
CFTR
SIRT7
RAD23B
PSMA2
VDAC3
WDR20
ESR1
TADA3
H2AC12
PTEN
H2BC4
H2BC8
EP300
NEDD8
H2AC21
IFIH1
TNIP2
H2BC5
H2BC14
H2BC13
H2BC15
H2BC9
H2BC12
H2BC17
H2BC10
H2BC18
H2BC6
H2BC7
HUWE1
YY1
BIRC3
OTUD6A
SMAD2
AR
EGFR
SMAD1
KEAP1
FOXK1
SMAD7
TOMM20
INO80
RNF220
ACTB
KAT2B
UIMC1
ACTL6A
H2AC18
RHOA
DDB2
TNKS
RAD23A
IL33
ABRAXAS1
TOMM70
INO80B
H2AC15
TAX1BP1
APC
SMURF2
NFRKB
MINDY4
SELENBP1
FKBP8
UFD1
H2AC6
TADA2B
CDC25A
H2BC1
SENP8
ATXN3L
COPS5
IDE
PTRH2
SNX3
MAT2B
H2AC25
DNMT1
RICTOR
CTNNB1
PHLPP1
USP40
CEP78
SRMS
TRIM21
NOP53
BRCA1
TBK1
FOXK2
TGFB1
UBE2D1
FANCD2
TGFBR1
ACTR8
OTULIN
BARD1
KDM1B
MCRS1
TFPT
ACTR5
INO80E
INO80C
SQSTM1
TGFBR2
GATA3
NOD2
SKP2
STAM2
RNF123
TNIP3
INO80D
BAG6
RPS10
MTOR
OTUD6B
NUMA1
ITCH
TNKS2
RHOT1
CCNA1
SIAH2
RNF135
SEM1
RNF128
H2AC11
H2AC13
H2AC16
H2AC17
ATAD5
NOTCH1
GSK3B
NPM1
EEF2
DHX9
RPS6
CCNA2
NOD1
MUL1
RNF146
TAF9B
H2AC1
H2AC8
H2AC14
H2AC7
TRIM4
H2AC19
DDX3X
FANCL
SF3B3
SUPT3H
FANCI
ENO1
MYH9
SLC25A3
PARP1
HSPA8
KAT5
MFN2
ERCC6
YWHAQ
DDB1
RPS3
RPL18
RPL3
EPOP
EIF4A1
FOXM1
RPL13
SENP1
HSP90AA1
USP17L7
ATP5F1A
USP50
SENP2
HELLS
FLNA
HSPA1A
MATR3
PRPF8
H2BC12L
UBA1
TUFM
HNRNPU
DHX15
RPS8
EIF3L
SNRNP200
RPS3A
PARK7
HAS2
BEND3
BCL2L11
EIF4B
HNRNPD
RPS7
DHX30
SLC25A6
RAB7A
SIRT6
ALDOA
HNRNPA1
UQCRC2
RACK1
SRSF1
RPL7
RPL23A
RPL14
PKM
CD274
KPNB1
LMNB1
NFKB1
FASN
MCL1
PSMD4
SNAI1
TRIM28
TCP1
PIK3C3
BCL3
UBL4A
LAMTOR1
SHMT1
UBXN1
RANBP2
DDX1
DDX3Y
GIGYF2
DCD
HSPA5
EEF1A1
DDX17
HNRNPF
ILF3
ATM
LDHA
PRKDC
TUBB
XRCC5
H2AX
YBX1
RPL6
PRPF3
KDF1
EIF3C
TRA2A
KIF11
MCM7
EPRS1
HNRNPC
HNRNPH1
PCBP1
SLC25A5
TRIP12
RPL7A
RPS16
RPS4X
IKBKB
ATP1A1
ANXA2
ACLY
DDX5
EIF4G1
HNRNPA2B1
EIF3A
RPN1
NOP56
HNRNPR
RPL17
EEF1G
RPL24
SERBP1
HLTF
RNF20
CHUK
RPL11
MTHFD1
RPSA
RPLP0
IMMT
RPL4
RPL9
RPL18A
ILF2
SRSF5
SGF29
RPL5
RPS19
PRDX2
UBE2L3
FMR1
FBL
PRPF31
SLC25A11
EFTUD2
H1-2
IRS4
RPS15A
RPL8
EIF3B
RBM14
LARP1
RPS18
PSPC1
RTRAF
DIO2
SF3B1
MAPK1
TOP2A
ACACA
SLC16A1
PLEC
RAN
SUPT16H
SRRT
RBM25
PRRC2C
U2SURP
ALB
PC
PPIA
UBE2N
NDUFS3
PPP1CC
SPTBN1
RPL10A
S100A9
SFPQ
S100A8
SRSF2
RBMX
XRN2
DSC1
GTPBP4
PRPF40A
AURKB
HSPA9
TAB2
HNRNPM
CXCR4
PRMT5
NCL
MAPK3
PGK1
CCNB1
NUP214
NDUFS2
SRSF7
ZNF281
SFXN1
AKT1
HDAC1
NFE2L2
KDM1A
HSPA4
UBE2D3
MYBBP1A
ZEB1
CHEK1
CASP8
CAT
PCCA
FADD
PRKAA1
FUS
MKI67
NDUFS1
TRAP1
ATXN2
EIF4A3
PTMA
DDX24
PSME2
CHTOP
TNF
COPA
DNAJA1
LRPPRC
RPS2
FGR
PSMD14
ZBTB16
TBC1D16
