# Supplementary material for: Deubiquitination-related genes define immune subtypes of colorectal cancer and are associated with prognosis and immunotherapy-related signatures
Source: Sci Rep. 2026 Jan 8;16:4862. doi: 10.1038/s41598-026-35271-5 (PMC12873191; doi:10.1038/s41598-026-35271-5)
Supplement: Supplementary file 13 — Supplementary Material 13 [file 41598_2026_35271_MOESM13_ESM.csv]

Genes	Function
CALR	Tumor cell uptake by DCs and chemotherapy-induced antitumoral immune response
HMGB1	Promotes the maturation and cross-presentation activity of APCs
HMGN1	Induces dendritic cell maturation, recruitment of APCs and antigen-specific immune responses
IL1A	Cell activation, cytokine release
IL33	Can bind ST2 on mast cells and TH2 cells and trigger secretion of pro-inflammatory and TH2 cyokines. The immunostimulatory activity of IL-33 might be inactivated during apoptosis
ROCK1	Release the find-me signals ATP and UTP
PANX1	Release the find-me signals ATP and UTP
BCL2	Reduces reperfusion injury of skeletal or cardiac muscle when injected extracellularly
PPIA	Initiate and perpetuate the inflammatory response
HSPA4	Protein folding, protein refolding, protein transport, and protein targeting
HSP90AA1	Provides chaperoning activity for client proteins
TLR2	Promotes the production of pro-inflammatory cytokines and chemokines
TLR3	Promotes the production of pro-inflammatory cytokines, chemokines and IFN-I
TLR4	Promotes the production of pro-inflammatory cytokines, chemokines and IFN-I
TLR7	Promotes the production of IFNα and other cytokines and chemokines
TLR9	Promotes the production of IFNα and other cytokines and chemokines
CLEC4E	Promotes the release of pro-inflammatory cytokines
CLEC7A	Initiating of intracellular signalling that produce pro-inflammatory cytokines
NLRP3	Promotes IL-1β and IL-18 secretion and initiates pyroptosis
DDX58	Trigger a transduction cascade which inducting the expression of antiviral cytokines
IFIH1	Promotes the production of IFN-I and other cytokines and chemokines
CGAS	Promotes the production of IFN-I and other cytokines and chemokines
AIM2	Promotes IL-1β and IL-18 secretion and initiates pyroptosis
AGER	Promotes the expression of pro-inflammatory genes, as well as cell migration, proliferation and apoptosis
TREM1	Promotes pro-inflammatory cytokine and chemokine secretion
FPR1	Promotes chemotaxis of neutrophils and monocytes/macrophages
FPR2	Promotes chemotaxis of neutrophils and monocytes/macrophages
P2Y2R	Promotes migration and activation of various immune cells
P2Y6R	Promotes proliferation and cytokine and chemokine production in stromal cells
P2Y12R	Promotes platelet activation and Th17 differentiation
CASR	Promotes monocyte/macrophage recruitment and NLRP3 activation
P2RX7	Promotes cytokine and chemokine production, NLRP3 inflammasome activation and T cell activation
