# Supplementary material for: Deubiquitination-related genes define immune subtypes of colorectal cancer and are associated with prognosis and immunotherapy-related signatures
Source: Sci Rep. 2026 Jan 8;16:4862. doi: 10.1038/s41598-026-35271-5 (PMC12873191; doi:10.1038/s41598-026-35271-5)
Supplement: Supplementary file 14 — Supplementary Material 14 [file 41598_2026_35271_MOESM14_ESM.csv]

Gene Symbol	Description	Category	Uniprot ID	Gifts	GC Id	Relevance score	GeneCards Link
HLA-A	Major Histocompatibility Complex, Class I, A	Protein Coding	P04439	59	GC06P190669	27.73495483	https://www.genecards.org/cgi-bin/carddisp.pl?gene=HLA-A
HLA-B	Major Histocompatibility Complex, Class I, B	Protein Coding	P01889	59	GC06M111465	33.57506943	https://www.genecards.org/cgi-bin/carddisp.pl?gene=HLA-B
HLA-C	Major Histocompatibility Complex, Class I, C	Protein Coding	P10321	56	GC06M111464	23.55672646	https://www.genecards.org/cgi-bin/carddisp.pl?gene=HLA-C
HLA-DMA	Major Histocompatibility Complex, Class II, DM Alpha	Protein Coding	P28067	52	GC06M111609	3.694884539	https://www.genecards.org/cgi-bin/carddisp.pl?gene=HLA-DMA
HLA-DMB	Major Histocompatibility Complex, Class II, DM Beta	Protein Coding	P28068	52	GC06M032934	2.787581444	https://www.genecards.org/cgi-bin/carddisp.pl?gene=HLA-DMB
HLA-DOA	Major Histocompatibility Complex, Class II, DO Alpha	Protein Coding	P06340	47	GC06M033004	2.046473503	https://www.genecards.org/cgi-bin/carddisp.pl?gene=HLA-DOA
HLA-DOB	Major Histocompatibility Complex, Class II, DO Beta	Protein Coding	P13765	44	GC06M111601	0.332667708	https://www.genecards.org/cgi-bin/carddisp.pl?gene=HLA-DOB
HLA-DPA1	Major Histocompatibility Complex, Class II, DP Alpha 1	Protein Coding	P20036	53	GC06M033064	5.983115196	https://www.genecards.org/cgi-bin/carddisp.pl?gene=HLA-DPA1
HLA-DPB1	Major Histocompatibility Complex, Class II, DP Beta 1	Protein Coding	P04440	57	GC06P190743	9.785207748	https://www.genecards.org/cgi-bin/carddisp.pl?gene=HLA-DPB1
HLA-DPB2	Major Histocompatibility Complex, Class II, DP Beta 2 (Pseudogene)	Pseudogene		20	GC06P190751	0.235231593	https://www.genecards.org/cgi-bin/carddisp.pl?gene=HLA-DPB2
HLA-DQA1	Major Histocompatibility Complex, Class II, DQ Alpha 1	Protein Coding	P01909	55	GC06P190736	17.013731	https://www.genecards.org/cgi-bin/carddisp.pl?gene=HLA-DQA1
HLA-DQA1-AS1	HLA-DQA1 Antisense RNA 1	RNA Gene		6	GC06M113031	0.332667708	https://www.genecards.org/cgi-bin/carddisp.pl?gene=HLA-DQA1-AS1
HLA-DQA2	Major Histocompatibility Complex, Class II, DQ Alpha 2	Protein Coding	P01906	50	GC06P032741	1.824312091	https://www.genecards.org/cgi-bin/carddisp.pl?gene=HLA-DQA2
HLA-DQB1	Major Histocompatibility Complex, Class II, DQ Beta 1	Protein Coding	P01920	57	GC06M111596	23.49809265	https://www.genecards.org/cgi-bin/carddisp.pl?gene=HLA-DQB1
HLA-DQB2	Major Histocompatibility Complex, Class II, DQ Beta 2	Protein Coding	P05538	46	GC06M032756	1.73517406	https://www.genecards.org/cgi-bin/carddisp.pl?gene=HLA-DQB2
HLA-DRA	Major Histocompatibility Complex, Class II, DR Alpha	Protein Coding	P01903	59	GC06P032439	6.168587208	https://www.genecards.org/cgi-bin/carddisp.pl?gene=HLA-DRA
HLA-DRB1	Major Histocompatibility Complex, Class II, DR Beta 1	Protein Coding	P01911	59	GC06M111587	35.97089767	https://www.genecards.org/cgi-bin/carddisp.pl?gene=HLA-DRB1
HLA-DRB2	Major Histocompatibility Complex, Class II, DR Beta 2 (Pseudogene)	Pseudogene		10	GC06Mn03753	1.394208312	https://www.genecards.org/cgi-bin/carddisp.pl?gene=HLA-DRB2
HLA-DRB3	Major Histocompatibility Complex, Class II, DR Beta 3	Protein Coding	P79483	37	GC06Mn03715	6.248573303	https://www.genecards.org/cgi-bin/carddisp.pl?gene=HLA-DRB3
HLA-DRB4	Major Histocompatibility Complex, Class II, DR Beta 4	Protein Coding	P13762	39	GC06Mo03851	4.945950985	https://www.genecards.org/cgi-bin/carddisp.pl?gene=HLA-DRB4
HLA-DRB5	Major Histocompatibility Complex, Class II, DR Beta 5	Protein Coding	Q30154	53	GC06M111583	4.765346527	https://www.genecards.org/cgi-bin/carddisp.pl?gene=HLA-DRB5
HLA-DRB6	Major Histocompatibility Complex, Class II, DR Beta 6 (Pseudogene)	Pseudogene		17	GC06M111585	1.158976674	https://www.genecards.org/cgi-bin/carddisp.pl?gene=HLA-DRB6
HLA-DRB7	Major Histocompatibility Complex, Class II, DR Beta 7 (Pseudogene)	Pseudogene		9	GC06Mo03935	0.235231593	https://www.genecards.org/cgi-bin/carddisp.pl?gene=HLA-DRB7
HLA-DRB8	Major Histocompatibility Complex, Class II, DR Beta 8 (Pseudogene)	Pseudogene		5	GC06Mo03897	0.235231593	https://www.genecards.org/cgi-bin/carddisp.pl?gene=HLA-DRB8
HLA-DRB9	Major Histocompatibility Complex, Class II, DR Beta 9 (Pseudogene)	Pseudogene		14	GC06M111582	1.394208312	https://www.genecards.org/cgi-bin/carddisp.pl?gene=HLA-DRB9
HLA-E	Major Histocompatibility Complex, Class I, E	Protein Coding	P13747	53	GC06P190683	9.422672272	https://www.genecards.org/cgi-bin/carddisp.pl?gene=HLA-E
HLA-F	Major Histocompatibility Complex, Class I, F	Protein Coding	P30511	53	GC06P190656	5.167207718	https://www.genecards.org/cgi-bin/carddisp.pl?gene=HLA-F
HLA-G	Major Histocompatibility Complex, Class I, G	Protein Coding	P17693	57	GC06P190660	19.76139641	https://www.genecards.org/cgi-bin/carddisp.pl?gene=HLA-G
HLA-H	Major Histocompatibility Complex, Class I, H (Pseudogene)	Pseudogene	P01893	31	GC06P190662	2.242638111	https://www.genecards.org/cgi-bin/carddisp.pl?gene=HLA-H
HLA-J	Major Histocompatibility Complex, Class I, J (Pseudogene)	Pseudogene		19	GC06P190671	0.407433063	https://www.genecards.org/cgi-bin/carddisp.pl?gene=HLA-J
HLA-S	Major Histocompatibility Complex, Class I, S (Pseudogene)	Pseudogene		13	GC06M031381	4.95885849	https://www.genecards.org/cgi-bin/carddisp.pl?gene=HLA-S
HLA-T	Major Histocompatibility Complex, Class I, T (Pseudogene)	Pseudogene		13	GC06P190663	0.332667708	https://www.genecards.org/cgi-bin/carddisp.pl?gene=HLA-T
HLA-Y	Major Histocompatibility Complex, Class I, Y (Pseudogene)	Pseudogene		3	GC06U901304	0.235231593	https://www.genecards.org/cgi-bin/carddisp.pl?gene=HLA-Y
