# Supplementary material for: Deubiquitination-related genes define immune subtypes of colorectal cancer and are associated with prognosis and immunotherapy-related signatures
Source: Sci Rep. 2026 Jan 8;16:4862. doi: 10.1038/s41598-026-35271-5 (PMC12873191; doi:10.1038/s41598-026-35271-5)
Supplement: Supplementary file 15 — Supplementary Material 15 [file 41598_2026_35271_MOESM15_ESM.csv]

x
A1BG
A4GALT
AADAT
AAGAB
AASDH
ABCA2
ABCA6
ABCA7
ABCB10
ABCB4
ABCC10
ABCC4
ABCD1
ABCD3
ABCE1
ABHD12B
ABHD4
ABHD5
ABHD6
ABHD8
ABTB1
ACADM
ACADSB
ACAT2
ACCS
ACER3
ACLY
ACMSD
ACO1
ACOT11
ACOX1
ACOXL
ACTA1
ACTA2
ACTC1
ACTG1
ACTL6B
ACTN2
ACTR1B
ACTR8
ACTRT2
ADAM29
ADAM8
ADAM9
ADAMTS10
ADAMTS13
ADAMTSL4
ADAP1
ADCY4
ADCY5
ADCYAP1
ADD2
ADGRA3
ADGRB1
ADGRD1
ADGRE3
ADH5
ADIPOQ
ADM5
ADNP2
AEBP1
AGAP1
AGAP3
AGAP6
AGAP9
AGBL4
AGFG1
AGGF1
AGL
AGMAT
AGO1
AGPAT5
AGPS
AGTR1
AHCYL1
AHNAK2
AIP
AK1
AKAP5
AKAP8L
AKR1C1
ALAD
ALDH1A3
ALDH3B1
ALDOB
ALG10
ALG6
ALKBH3
ALX3
AMD1
AMH
AMIGO1
AMIGO2
ANAPC2
ANGPTL4
ANKIB1
ANKRD13C
ANKRD13D
ANKRD17
ANKRD24
ANKRD28
ANKRD34C
ANKRD39
ANKRD50
ANKRD52
ANKRD6
ANKRD61
ANKRD65
ANKS1A
ANKS4B
ANO7
ANXA2R
ANXA8
ANXA8L1
AOC3
AP1M1
AP2B1
AP2M1
AP5M1
AP5Z1
APAF1
APBB1
APC
APC2
APCDD1L
APEH
APOC1
APOD
APOE
APPBP2
AQP1
AQP7
ARF4
ARFGAP2
ARFGEF3
ARFIP1
ARHGAP11A
ARHGAP26
ARHGAP36
ARHGAP4
ARHGAP42
ARHGAP44
ARHGEF1
ARHGEF17
ARHGEF25
ARID5A
ARIH2
ARL1
ARL14EPL
ARL17B
ARL4C
ARL4D
ARL8A
ARMCX1
ARMCX2
ARMT1
ARPC4
ARRDC1
ARRDC2
ARSB
ARSK
ASAH1
ASB10
ASB4
ASB6
ASCC3
ASIC3
ASPDH
ASPHD1
ASPHD2
ASPN
ASRGL1
ASTN1
ASXL2
ATCAY
ATF1
ATG2A
ATG3
ATG4C
ATG5
ATG7
ATN1
ATOH1
ATP1B2
ATP2A2
ATP2A3
ATP2B3
ATP2B4
ATP6V0A2
ATP6V1B1
ATP6V1G1
ATP6V1G2
ATP8B1
ATP8B2
ATXN7
AUP1
AURKA
AVP
B3GALNT2
B3GAT3
B3GLCT
B3GNT6
B3GNT8
B4GALNT1
B4GALT6
B4GAT1
BAALC
BACH2
BARD1
BATF
BCAM
BCHE
BCKDHB
BCL10
BCL6
BCLAF1
BEND3
BEST2
BEST3
BGLAP
BGN
BHMT2
BIRC5
`BIVM-ERCC5`
BLOC1S2
BMP5
BOC
BPI
BPIFB4
BRCA1
BRCA2
BRD9
BRDT
BRI3
BRI3BP
BRIP1
BRSK1
BSCL2
BSX
BTBD19
BTBD7
BTBD9
BUB1
BUD31
BZW1
C10orf62
C11orf68
C11orf96
C12orf29
C12orf57
C12orf76
C14orf180
C16orf72
C17orf80
C1orf112
C1orf162
C1orf198
C1orf35
C1orf54
C1orf61
C1QTNF3
C1QTNF5
C1QTNF9B
C2CD4A
C2CD4C
C2orf74
C3
C3orf38
C3orf52
C3orf80
C3orf84
C4A
C4B
C4orf19
C4orf46
C5orf46
C5orf52
C6orf201
C6orf89
C7
C7orf61
C8G
C8orf89
C9orf16
C9orf78
CA11
CA2
CA3
CA4
CAAP1
CACNA1D
CACNA1S
CACNA2D2
CACNG2
CACNG3
CACNG7
CACTIN
CADM3
CALB2
CALCOCO1
CALML6
CAMK2B
CAMKK1
CAMTA2
CAND1
CANX
CAPN7
CAPN9
CAPRIN1
CAPRIN2
CAPZA1
CAPZA2
CARD8
CARTPT
CASP6
CASP8
CASS4
CAST
CATIP
CATSPERB
CBLN2
CBLN3
CBX6
CBX7
CCAR2
CCDC103
CCDC113
CCDC115
CCDC125
CCDC130
CCDC134
CCDC138
CCDC149
CCDC151
CCDC154
CCDC159
CCDC181
CCDC47
CCDC62
CCDC68
CCDC71
CCDC78
CCDC8
CCDC80
CCDC85B
CCER2
CCKBR
CCL14
CCL15
CCL22
CCL28
CCM2
CCM2L
CCNA2
CCNB1
CCNC
CCNE2
CCNF
CCNG1
CCNG2
CCNJL
CCNYL1
CCR4
CCR8
CCRL2
CCS
CD177
CD19
CD1A
CD1B
CD24
CD300LG
CD72
CD99L2
CDC14A
CDC23
CDC25C
CDC27
CDC40
CDC42
CDC42SE2
CDC5L
CDC6
CDCA2
CDCP1
CDH1
CDH18
CDIPT
CDK10
CDK5R2
CDK5RAP2
CDKN2A
CDO1
CDS1
CDX1
CDYL
CEACAM5
CEACAM7
CEBPA
CEBPB
CEBPG
CEMP1
CENPC
CENPE
CENPI
CENPO
CENPT
CEP135
CEP41
CER1
CERCAM
CERS1
CERS5
CERS6
CFDP1
CGB2
CGB7
CGGBP1
CHAF1B
CHEK1
CHKB
CHMP2B
CHRD
CHRDL1
CHRNA4
CHST1
CHST14
CHST3
CHST5
CHST8
CIDEA
CIDEB
CILP
CKAP2
CKAP2L
CLASP2
CLCA1
CLCA4
CLCN3
CLDN11
CLDN23
CLDN5
CLDN6
CLDN9
CLEC11A
CLEC18B
CLEC18C
CLEC2B
CLEC2L
CLEC3A
CLEC9A
CLINT1
CLIP3
CLK1
CLK2
CLK3
CLN8
CLOCK
CLPSL1
CLSPN
CLSTN3
CLU
CLVS2
CMPK1
CMTM3
CNGA3
CNIH1
CNIH2
CNN1
CNOT6
CNOT6L
CNOT7
CNP
CNPY4
CNTF
COA7
COG4
COIL
COL18A1
COL9A1
COLEC11
COMP
COPG1
COPS4
COPS7A
COPZ2
COQ10A
COQ2
COQ6
COX11
COX17
COX18
COX4I2
COX6A2
COX7A1
CPA4
CPD
CPLX1
CPSF6
CPT1C
CPT2
CPXM2
CRABP2
CREB1
CRHR2
CRIP2
CRLF1
CRLF2
CRMP1
CRTAC1
CRTC2
CRY2
CRYAB
CRYBA4
CRYBB3
CRYGN
CS
CSAD
CSAG2
CSDC2
CSN3
CSNK1A1
CSNK1A1L
CSNK1G3
CSNK2A3
CSRP2
CST11
CST2
CST6
CSTF1
CT45A1
CT45A2
CT45A3
CT45A5
CT45A8
CT45A9
CTDSP1
CTIF
CTNNA1
CTNNB1
CTSD
CTSF
CTSL
CTTNBP2NL
CTXN1
CUL5
CUL9
CUZD1
CX3CL1
CXCL1
CXCL2
CXCL3
CXCR5
CXorf49
CXorf49B
CYB5R1
CYB5R4
CYB5RL
CYCS
CYHR1
CYP11A1
CYP19A1
CYP1B1
CYP21A2
CYP27C1
CYP2S1
CYP51A1
CYTH3
DACT1
DACT3
DAG1
DAGLB
DBF4
DBP
DBT
DBX2
DCAF10
DCAF12
DCAF4L2
DCAF7
DCANP1
DCBLD2
DCDC2C
DCLRE1B
DCP1A
DCST2
DCTN1
DCTN4
DCTPP1
DDAH1
DDAH2
DDIT3
DDOST
DDX20
DDX21
DDX46
DDX5
DDX56
DEAF1
DECR1
DEF6
DEFA5
DEFB4A
DEFB4B
DENND6A
DENND6B
DEPDC1
DEPDC1B
DFFA
DGUOK
DHFR
DHRS7
DHX15
DHX33
DHX38
DHX58
DIAPH3
DIP2B
DIRAS1
DLAT
DLD
DLG3
DLG4
DLGAP5
DLX1
DLX2
DMPK
DMRTB1
DNA2
DNAH1
DNAJA3
DNAJB13
DNAJB2
DNAJB5
DNAJC10
DNAJC17
DNAJC28
DNAJC4
DNASE1L3
DNM1
DNMT3L
DOC2A
DOCK11
DOCK3
DOCK6
DOCK7
DOK3
DPEP3
DPH7
DPM2
DPP3
DPP7
DPPA2
DPYSL4
DPYSL5
DR1
DRAP1
DRD4
DSC2
DSG2
DSG4
DTD2
DTNA
DTWD2
DTX1
DTX3
DUPD1
DUSP18
DUSP22
DYM
E2F2
E2F8
EAF1
EBF2
EBF3
EBF4
ECHDC1
ECI2
ECT2
EDC4
EDF1
EDNRB
EEF1A2
EEPD1
EFEMP2
EFHD1
EFTUD2
EGFL7
EGFL8
EHD4
EHF
EIF1AX
EIF2AK3
EIF2B5
EIF4E
ELFN1
ELMOD3
EMID1
EMILIN1
EML3
ENDOV
ENKD1
ENO2
ENO3
ENTHD1
ENTPD4
ENTPD7
EPB41L2
EPHB2
EPHX4
EPS8
EPS8L1
ERAP1
ERCC6L
EREG
ERGIC1
ERI1
ERICH3
ERMAP
ERMARD
ERMN
ERMP1
ESAM
ESCO2
ESX1
ETF1
ETNK1
ETS2
EVA1B
EVI5
EXD3
EXOC3L4
EXOG
EXOSC1
EXT2
F2RL1
FABP3
FABP4
FAF2
FAM102A
FAM110D
FAM111B
FAM117A
FAM131A
FAM135A
FAM151B
FAM155A
FAM160A1
FAM161B
FAM167A
FAM167B
FAM169A
FAM171A2
FAM177B
FAM193B
FAM209A
FAM20A
FAM20C
FAM210A
FAM217A
FAM219A
FAM219B
FAM24B
FAM43B
FAM50A
FAM83F
FAM98A
FAM9B
FANCB
FAP
FAR1
FASTK
FASTKD2
FAU
FBLN5
FBN2
FBXL17
FBXL5
FBXL6
FBXO15
FBXO16
FBXO21
FBXO24
FBXO33
FBXO7
FBXW11
FCER2
FCGBP
FCGR1A
FCRL2
FDFT1
FDXACB1
FEM1C
FER1L6
FES
FEZ1
FEZF2
FGD4
FGF12
FGF14
FGF5
FGF6
FHDC1
FHL1
FHL3
FHOD1
FIG4
FJX1
FKBP8
FLII
FLNA
FLOT1
FLT1
FLT3
FLT3LG
FLT4
FN1
FNBP1L
FNDC4
FNDC5
FOCAD
FOXC1
FOXD1
FOXD2
FOXO3B
FOXR1
FOXS1
FPGT
FST
FSTL3
FTCD
FUBP1
FUT10
FUT11
FUT4
FXYD6
`FXYD6-FXYD2`
FZD3
G0S2
G2E3
G3BP1
G3BP2
GAA
GAB1
GABARAPL2
GABRA5
GABRD
GABRG2
GADD45B
GADD45G
GAL3ST2
GALNS
GALNT1
GALNT3
GALNT7
GALP
GALT
GAMT
GAP43
GART
GAS1
GAST
GCLM
GCSAML
GDAP1L1
GDE1
GDF15
GDI1
GDPD1
GDPD2
GDPD4
GEMIN4
GEMIN5
GET4
GFPT1
GFPT2
GGT5
GH2
GIGYF1
GINS4
GIP
GIPC2
GJA3
GJA4
GJD2
GLB1
GLCE
GLI4
GLIS2
GLO1
GLYATL2
GMDS
GMEB1
GMFB
GNAI3
GNG12
GNG7
GNL3L
GNMT
GNPNAT1
GOLGA2
GOLGA6B
GOLIM4
GOLPH3L
GOSR1
GOT2
GP1BB
GPBAR1
GPC1
GPD1L
GPHA2
GPI
GPIHBP1
GPR142
GPR146
GPR15
GPR156
GPR162
GPR173
GPR20
GPR31
GPR50
GPR63
GPRASP1
GPRC5B
GPRIN3
GPSM1
GPSM2
GPX3
GPX4
GRAMD4
GRAP
GRAPL
GRID1
GRIN2C
GRIP1
GRM2
GRM6
GRP
GRPEL1
GRPEL2
GRSF1
GSPT1
GSR
GSTCD
GSTM5
GTF2A1L
GTF3C5
GTPBP8
GTSE1
GUCA1B
GUCA1C
GULP1
GYG2
GYPC
HABP4
HACE1
HADH
HAGHL
HAMP
HAND2
HAPLN1
HAPLN4
HARS2
HAS1
HAUS6
HBD
HBS1L
HCFC1R1
HCN4
HDAC2
HDAC7
HDX
HEATR3
HELZ
HEPACAM2
HEPH
HERC3
HES4
HEY1
HEY2
HEYL
HIGD1A
HIGD1B
HIRA
HLCS
HLX
HMGCR
HMGXB4
HMMR
HMOX2
HNF4G
HNRNPAB
HNRNPM
HNRNPR
HOMER1
HOMER2
HOMER3
HOOK1
HOPX
HOXA4
HOXC4
HOXC6
HOXC8
HOXC9
HOXD13
HOXD8
HPCA
HPCAL4
HRH1
HRH3
HRH4
HS2ST1
HS3ST2
HS6ST3
HSD17B14
HSD17B4
HSDL1
HSF4
HSPA1A
HSPA8
HSPA9
HSPB1
HSPB2
HSPB6
HSPB7
HSPB8
HSPG2
HTR3A
HTRA1
HTRA3
HTRA4
HTT
HYAL1
HYI
IARS2
ICOS
IDE
IDUA
IER5L
IFFO1
IFITM10
IGF1
IGF2R
IGFBP1
IGFBP3
IGFBP7
IGLON5
IGSF3
IGSF9
IKBKG
IL11RA
IL12B
IL13
IL13RA1
IL13RA2
IL17RA
IL20RB
IL23R
IL26
IL5
IL7
IMPA2
INA
INAFM1
INCENP
INHBB
INMT
INSC
INSL6
INTS1
INTS2
INTS3
IPMK
IPP
IQSEC3
IRF2BPL
IRF3
IRF7
ISCU
ISG20
ISLR
ISLR2
ISM1
ISM2
ISYNA1
ITCH
ITGA2
ITGA6
ITGA7
ITGA8
ITGB1BP1
ITGBL1
ITIH3
ITLN1
ITLN2
ITM2C
JAG2
JAM3
JARID2
JOSD1
JPH3
JPH4
KANK4
KANSL3
KBTBD11
KBTBD13
KBTBD8
KCNAB2
KCNC3
KCND1
KCNE4
KCNIP2
KCNIP3
KCNJ14
KCNJ8
KCNK10
KCNMB3
KCNMB4
KCNQ2
KCNQ5
KCTD1
KCTD14
KCTD16
KCTD20
KCTD7
KCTD9
KDM1A
KDM1B
KDM3A
KDM3B
KDM6A
KHDC1L
KIAA0825
KIAA1549
KIAA1841
KIAA1958
KIF13B
KIF14
KIF16B
KIF20A
KIF20B
KIF2A
KIF3B
KIF7
KIFC3
KIN
KL
KLC3
KLF14
KLF3
KLF5
KLHDC8B
KLHL11
KLHL28
KLHL8
KLK12
KLK4
KPNA1
KPNA2
KPNA4
KPNB1
KRT28
KRT4
KRT84
`KRTAP4-6`
`KRTAP5-6`
`KRTAP8-1`
KTI12
L2HGDH
L3HYPDH
LAMA5
LAMB2
LAMP5
LARP4
LARS2
LAT2
LAYN
LBX2
LCAT
LCN10
LCN8
LDAH
LDB1
LDLRAD2
LDOC1
LEF1
LEMD3
LEP
LGALS4
LGALS9B
LGI2
LGR4
LHB
LHX1
LHX3
LHX8
LIG3
LIMD1
LIME1
LIMK1
LIMS2
LIN54
LIPK
LIPT2
LMAN2
LMAN2L
LMBR1L
LMNB1
LMOD1
LNP1
LONRF1
LOXL1
LOXL4
LRCH4
LRFN1
LRFN2
LRIG3
LRIT1
LRP2
LRRC1
LRRC18
LRRC19
LRRC29
LRRC32
LRRC3B
LRRC40
LRRC4C
LRRC59
LRRC75A
LRRC8A
LRRC8B
LRRC8D
LRRN4
LRRTM1
LRSAM1
LSAMP
LSM11
LSM12
LTB4R
LTBP3
LTC4S
LUZP1
LUZP4
LY6E
LY6K
LYL1
LYPD6
LYPD8
LYSMD3
LYZL1
LZTS1
LZTS2
MAD1L1
MAD2L1
MAEA
MAFA
MAGEA1
MAGEA10
MAGEC1
MAGEC3
MAGED4B
MAGI1
MAGI3
MAK16
MALT1
MAN1B1
MAN1C1
MAN2A1
MAN2B1
MAN2C1
MANF
MAP2
MAP2K7
MAP3K12
MAP3K6
MAP4K2
MAP6
MAP7
MAP7D1
MAPK1
MAPK11
MAPK12
MAPK14
MAPK6
MAPK8
MAPK9
MAPKAPK3
MAPKAPK5
MAPT
MARK4
MARS2
MARVELD1
MAT2B
MATN3
MATR3
MBLAC2
MC1R
MCCC2
MCHR1
MCM4
MCOLN1
MECOM
MED10
MED14
MED18
MEF2B
MEGF6
MEIS2
MEIS3
MEOX2
METAP1
METRN
METTL14
METTL2B
METTL8
METTL9
MEX3B
MFAP3
MFAP5
MFHAS1
MFN1
MFNG
MGAM
MGAT5B
MGP
MICAL3
MICALL2
MID1
MID2
MIEF1
MIS18BP1
MLH3
MLLT11
MMAA
MMACHC
MMD2
MMP10
MMP17
MMP23B
MMRN2
MMS19
MMS22L
MN1
MOB2
MOB3B
MOGAT2
MORC2
MOS
MPHOSPH9
MPP2
MPP5
MPV17
MRAP
MRAP2
MROH8
MRPL19
MRPL37
MRPL39
MRPL53
MRPS23
MRPS35
MRPS7
MRS2
MS4A15
MS4A3
MSANTD1
MSC
MSH3
MSI2
MTDH
MTF1
MTFMT
MTHFSD
MTM1
MTMR4
MTMR8
MTMR9
MTNR1A
MTUS1
MUC16
MUC2
MUSTN1
MXRA8
MYB
MYCBP
MYF6
MYH13
MYH2
MYL6B
MYL9
MYO5B
MYO6
MYOM1
MYOZ3
MYT1
N4BP2
NAA15
NAA50
NAB2
NACAD
NAF1
NAGK
NALCN
NAMPT
NANP
NAPRT
NAT1
NAT14
NAT2
NAT8L
NBN
NBPF3
NCAN
NCAPG
NCBP2
NCKAP5L
NCOA7
NCR3LG1
NDC1
NDST2
NDUFS1
NECAB2
NEDD1
NEK4
NEK9
NELL1
NEU3
NEURL1
NEUROD2
NEUROD4
NFATC1
NFATC4
NFKB1
NFKB2
NFKBIZ
NGF
NGFR
NGLY1
NGRN
NHLRC4
NHSL1
NIPA2
NIPAL1
NIPSNAP1
NKAIN4
`NKX2-5`
`NKX2-8`
`NKX3-2`
`NKX6-2`
NLE1
NLGN2
NLN
NLRP1
NLRP14
NME8
NMNAT1
NMRK1
NMRK2
NMT1
NMUR1
NNMT
NOA1
NOG
NOL3
NOMO3
NOP14
NOP9
NOS2
NOTCH3
NOTCH4
NOVA1
NOX4
NOXA1
NPAT
NPC2
NPDC1
NPEPPS
NPL
NPM1
NPR1
NPR2
NPTXR
NR1D1
NR1H2
NR3C2
NR5A2
NRAS
NRG1
NRP1
NRP2
NRSN2
NSD1
NSF
NSMF
NSUN3
NSUN4
NSUN6
NT5DC1
NTM
NTN3
NTRK1
NUDT10
NUDT21
NUDT6
NUMA1
NUMBL
NUP153
NUP214
NUP37
NUP54
NXF1
NXN
NXNL1
NXNL2
NXPE1
NXPE2
NXPE4
ODC1
ODF3B
OGFOD1
OLFM2
OLFM4
OLFML2B
OPHN1
OPN4
OPTN
OR1J4
OR1Q1
OR2AG2
OR2B11
OR51B5
OR5B2
OR5P2
OR6Q1
OR7D2
ORAI3
ORC1
ORC4
OSBP
OSCAR
OSR1
OTOA
OTOS
OVCH2
OXNAD1
OXSR1
P2RX2
P2RY11
P3H1
P4HA3
PACRGL
PACS1
PAGE2B
PAICS
PAK1
PALM
PALMD
PANK1
PANK3
PANX2
PAQR5
PAQR6
PAQR8
PARG
PARL
PARM1
PARP10
PARPBP
PARS2
PATL1
PBK
PBRM1
PBX4
PCBP3
PCDH10
PCDH18
PCDH9
PCDHB15
PCDHB5
PCDHGC3
PCED1A
PCED1B
PCGF1
PCGF2
PCOLCE2
PCSK2
PCTP
PDCD6IP
PDE12
PDE1B
PDE1C
PDGFB
PDHB
PDLIM7
PDP2
PDS5A
PDSS2
PDXDC1
PDZD4
PDZD8
PEG10
PEX2
PEX5L
PFDN2
PFDN5
PGAM2
PGAM4
PGF
PGGT1B
PGM2
PGM3
PGM5
PGPEP1L
PHACTR2
PHC3
PHF1
PHF2
PHF21A
PHF21B
PHLDB1
PHYHD1
PI3
PI4K2A
PI4K2B
PIANP
PIAS2
PIEZO1
PIGN
PIK3C2A
PIK3CB
PIK3R4
PIP4K2B
PIP5KL1
PKN1
PKN2
PKP2
PLA1A
PLA2G15
PLA2G4B
PLA2G4C
PLA2G5
PLAA
PLAC9
PLAGL2
PLCB4
PLCG2
PLCH1
PLCH2
PLCXD3
PLEKHF1
PLEKHG1
PLEKHG2
PLEKHG4B
PLEKHO1
PLIN1
PLIN4
PLK1
PLK4
PLOD3
PLS1
PLTP
PLXNB3
`PMF1-BGLAP`
PMM2
PMVK
PNMA1
PNMA2
PNP
PNPLA4
PNPLA7
POC1A
POC1B
PODN
POF1B
POFUT2
POLA1
POLD3
POLG
POLH
POLR2J
POLR3B
POLRMT
POM121L2
POPDC2
POR
POU2F2
POU3F2
POU3F3
POU4F1
POU4F2
POU6F1
PP2D1
PPA2
PPARGC1A
PPARGC1B
PPAT
PPFIA4
PPIL1
PPIP5K2
PPM1A
PPM1B
PPM1D
PPM1M
PPM1N
PPOX
PPP1R17
PPP1R18
PPP1R1A
PPP1R32
PPP1R3E
PPP1R9B
PPP2CA
PPP2R1B
PPP2R2A
PPP4R2
PPRC1
PRAF2
PRDM10
PRDM4
PRDM5
PRDX2
PRELID2
PRELP
PRG4
PRICKLE1
PRIM1
PRKAR2A
PRKD2
PRKDC
PRKRIP1
PRNP
PRODH2
PROK1
PROKR1
PROKR2
PROSER3
PRPF38A
PRPS2
PRPSAP1
PRR11
PRRT1
PRRX2
PRSS38
PRSS57
PRTN3
PSD3
PSG9
PSMA5
PSMB7
PSMD12
PSMD4
PSMD6
PSME3
PSMG3
PTCH2
PTER
PTGDR2
PTGER2
PTGER4
PTGES
PTGIS
PTH1R
PTP4A1
PTP4A2
PTPN6
PTPRD
PTPRG
PTPRK
PTPRN
PTPRQ
PTPRU
PTTG1IP
PUM1
PUS7L
PXDC1
PYCR2
PYGL
PYGO2
QRFP
QRSL1
R3HCC1L
R3HDM1
RAB11FIP1
RAB11FIP4
RAB17
RAB28
RAB34
RAB3B
RAB3IL1
RAB3IP
RAB8A
RACGAP1
RAD18
RAD23A
RAD50
RALGAPA2
RALGDS
RALGPS2
RAMP1
RAMP2
RAMP3
RAN
RAPGEF2
RAPGEF3
RAPGEF6
RASA4
RASA4B
RASGRP2
RASGRP3
`RBAK-RBAKDN`
RBBP4
RBL1
RBM12
RBM27
RBM3
RBM47
RBM7
RBMX
RBMXL1
RBP7
RBPMS2
RBSN
RCAN3
RCC1
RCHY1
RCN3
REC8
REEP2
REG4
REL
RENBP
REP15
RER1
RERGL
REST
RETNLB
RFC1
RFC5
RFFL
RFPL4B
RFT1
RFX7
RFXANK
RGCC
RGL2
RGP1
RGS17
RGS19
RGS3
RHBDD2
RHBDF1
RHPN2
RIMKLB
RIMS3
RLN1
RLN3
RNF10
RNF138
RNF14
RNF141
RNF166
RNF169
RNF17
RNF181
RNF208
RNF215
RNF224
RNF4
RNF7
RNFT1
RNPEPL1
ROBO2
ROBO3
RP9
RPAP2
RPAP3
RPGRIP1L
RPL13
`RPL17-C18orf32`
RPL31
RPL37
RPL3L
RPP14
RPRM
RPS14
RPS17
RPS19BP1
RPS6KA1
RPS6KA3
RPS6KA5
RPS6KA6
RRAD
RRAGB
RRAGD
RRM1
RRM2
RRNAD1
RSBN1
RSPH6A
RSPO1
RTCB
RWDD2A
RYR2
S100A13
S100P
S100Z
S1PR3
SACM1L
SACS
SAFB2
SALL1
SAMM50
SAP25
SAR1B
SART1
SAXO2
SBK2
SBNO1
SCARF2
SCFD2
SCG2
SCGB1D2
SCGB2A1
SCGB2A2
SCNM1
SCRT2
SCUBE1
SCYL1
SCYL2
SDHC
SDR39U1
SDR42E1
SDS
SEC24A
SEC24B
SEL1L3
SEMA3E
SEMA4C
SEMA4D
SEMA5B
SEMA6C
SEMA6D
SENP8
SERF2
SERINC5
SERPINA1
SERPINA5
SERPINB8
SERPINF1
SERPING1
SERPINI1
SF3A3
SFMBT1
SFRP2
SFRP4
SFRP5
SFTA2
SFXN1
SFXN3
SGCA
SGCE
SGCG
SH2D3C
SH2D4A
SH2D7
SH3BGR
SH3D19
SH3GL3
SHANK3
SHC2
SHCBP1
SHISA4
SHISA7
SHISA8
SHPRH
SHQ1
SHROOM3
SIAE
SIAH2
SIDT1
SIK1
SIMC1
SIPA1
SIX1
SIX2
SIX4
SKAP1
SKOR1
SLAIN2
SLBP
SLC10A3
SLC10A7
SLC12A2
SLC12A4
SLC16A8
SLC17A6
SLC17A7
SLC22A17
[truncated: 560 more rows]
