# Supplementary material for: Deubiquitination-related genes define immune subtypes of colorectal cancer and are associated with prognosis and immunotherapy-related signatures
Source: Sci Rep. 2026 Jan 8;16:4862. doi: 10.1038/s41598-026-35271-5 (PMC12873191; doi:10.1038/s41598-026-35271-5)
Supplement: Supplementary file 16 — Supplementary Material 16 [file 41598_2026_35271_MOESM16_ESM.csv]

x
C1S
TAGLN
POSTN
UCHL1
IGFBP5
COL1A1
FN1
CLU
MYLK
SPP1
MYH11
SPARCL1
FLNA
ACTA2
SERPING1
MYL9
BGN
DPYSL3
APOD
FHL1
CALD1
LUM
FBLN1
AEBP1
COL3A1
DCN
DES
ACTG2
MGP
SPOCK1
COL1A2
THBS2
TIMP2
APOE
LMOD1
CNN1
FABP4
SFRP4
TPM2
PIGR
PRELP
CCL21
THBS4
AOC3
PLN
COMP
REG3A
COL10A1
ISLR
COL6A2
CRYAB
PDLIM3
SULF1
MFAP4
HSPB6
C3
FXYD6
GREM1
TNS1
HSPB7
ASPN
SFRP2
CCDC80
SYNPO2
FNDC1
NNMT
